# Supplementary material for: Accelerated Laboratory Weathering of Polypropylene/Poly (Lactic Acid) Blends
Source: Polymers (Basel). 2022 Dec 21;15(1):17. doi: 10.3390/polym15010017 (PMC9823939; doi:10.3390/polym15010017)
Supplement: Supplementary file 1 [file polymers-15-00017-s001.zip]

Archive with 1 entries (1 files):
- polymers-2090914-supplementary.pdf
